# Supplementary material for: Enhanced Microglia Activation and Glioma Tumor Progression by Inflammagen Priming in Mice with Tumor Necrosis Factor Receptor Type 2 Deficiency
Source: Life (Basel). 2021 Sep 14;11(9):961. doi: 10.3390/life11090961 (PMC8465392; doi:10.3390/life11090961)
Supplement: Supplementary file 1 [file life-11-00961-s001.zip]

Archive with 1 entries (1 files):
- life-1344784-supplementary.pdf
